# Supplementary material for: Modelling TERT regulation across 19 different cancer types based on the MIPRIP 2.0 gene regulatory network approach
Source: BMC Bioinformatics. 2019 Dec 30;20:737. doi: 10.1186/s12859-019-3323-2 (PMC6937852; doi:10.1186/s12859-019-3323-2)
Supplement: Supplementary file 1 — Additional file 1: Table S1. List of transcription factors putatively regulating TERT, based on the generic human gene regulatory network. Table S2. Selected cancers from The Cancer Genome Atlas. Table S3. Specific TERT regulators of each cancer type. Table S4. Number of Pubmed hits for the predicted common TERT regulators. Table S5. Confusion matrix for the Pubmed query. Table S6. Estimating the best model size. Table S7. TERT regulators predicted by ISMARA. Figure S1. Histogram of the fold changes of the TF knockouts in the melanoma cell line A375 compared to controls. Figure S2. Performance of the melanoma skin cancer models with 1 to 50 regulators. Figure S3. Number of target genes identified for the 1160 TFs. Figure S4. TF-target gene interactions. [file 12859_2019_3323_MOESM1_ESM.zip]

Archive with 3 entries (3 files):
- Table_S3.xlsx
- Table_S6.xlsx
- Supplementary_material.pdf
