# Supplementary material for: Modelling TERT regulation across 19 different cancer types based on the MIPRIP 2.0 gene regulatory network approach
Source: BMC Bioinformatics. 2019 Dec 30;20:737. doi: 10.1186/s12859-019-3323-2 (PMC6937852; doi:10.1186/s12859-019-3323-2)
Supplement: Supplementary file 1 — Additional file 1: Table S1. List of transcription factors putatively regulating TERT, based on the generic human gene regulatory network. Table S2. Selected cancers from The Cancer Genome Atlas. Table S3. Specific TERT regulators of each cancer type. Table S4. Number of Pubmed hits for the predicted common TERT regulators. Table S5. Confusion matrix for the Pubmed query. Table S6. Estimating the best model size. Table S7. TERT regulators predicted by ISMARA. Figure S1. Histogram of the fold changes of the TF knockouts in the melanoma cell line A375 compared to controls. Figure S2. Performance of the melanoma skin cancer models with 1 to 50 regulators. Figure S3. Number of target genes identified for the 1160 TFs. Figure S4. TF-target gene interactions. [file 12859_2019_3323_MOESM1_ESM.zip › Table_S6.xlsx]

## Sheet: Tabelle1
1-5 TFs		1-10 TFs		5-10 TFs		1-15 TFs		5-15 TFs		1-20 TFs		5-20 TFs		1-50 TFs			FPKM
TF	Frequency	TF	Frequency	TF	Frequency	TF	Frequency	TF	Frequency	TF	Frequency	TF	Frequency	TF	Frequency		TF	Frequency
AR	60	AR	156	AR	117	AR	261	AR	222	AR	362	AR	323	AR	952		AR	156
E2F1	39	JUND	116	JUND	98	ETS1	186	JUND	158	ETS1	273	ETS1	241	ETS1	842		JUND	87
JUND	38	ETS1	106	E2F1	83	JUND	176	ETS1	154	JUND	239	JUND	221	JUND	748		E2F2	77
ETS1	36	E2F1	104	ETS1	74	E2F1	164	E2F1	143	E2F1	231	E2F1	210	MYB	745		E2F6	76
MAZ	29	E2F2	78	E2F2	58	E2F2	150	E2F2	130	E2F2	211	E2F2	191	WT1	713		E2F1	74
E2F2	25	MAZ	67	MAZ	48	MYB	109	MYB	107	MYB	180	MYB	178	E2F1	696		ETS1	66
SMARCB1	22	SMARCB1	56	SMARCB1	44	MAZ	105	MAZ	86	WT1	157	WT1	151	RELA	634		MEN1	61
TAF1	16	REST	47	MYB	40	SMARCB1	87	SIN3A	78	MAZ	149	MAZ	130	E2F2	630		ESR1	49
MYCN	14	MYB	42	REST	36	REST	86	WT1	77	SIN3A	131	SIN3A	130	TFAP2B	622		MYCN	44
REST	14	WT1	37	SIN3AK20	32	WT1	83	REST	75	REST	127	REST	116	TFAP2C	609		NFKB1	44
HMGA2	8	SIN3AK20	35	WT1	31	SIN3A	79	SMARCB1	75	SMARCB1	122	E2F4	113	E2F4	608		MZF1	42
NFX1	7	SIN3A	31	SIN3A	30	BCL11A	70	BCL11A	70	E2F4	114	ESR1	113	MAZ	599		HIF1A	40
PAX8	7	E2F4	29	ESR1	29	ESR1	64	ESR1	64	ESR1	113	TFAP2B	112	ESR1	589		SMARCB1	38
PITX1	7	ESR1	29	E2F4	28	SIN3AK20	63	NFATC2	60	TFAP2B	113	SMARCB1	110	SIN3A	585		GLI1	33
WT1	7	GLI1	27	GLI1	24	NFATC2	61	SIN3AK20	60	BCL11A	109	BCL11A	109	GLI1	571		MAZ	33
E2F5	6	MYCN	27	NFATC2	24	E2F4	60	E2F4	59	NFATC2	103	NFATC2	102	MYC	567		REST	32
PAX5	6	NFATC2	25	EGR1	23	GLI1	56	TFAP2B	55	GLI1	101	TFAP2C	100	SMAD3	564		SP3	30
BATF	5	NFX1	25	BCL11A	22	TFAP2B	56	GLI1	53	SIN3AK20	101	GLI1	98	NFATC2	561		SIN3AK20	29
GLI1	5	EGR1	23	E2F6	19	RELA	53	RELA	51	TFAP2C	101	SIN3AK20	98	TP53	558		NFKB.P50.P65	27
MYC	5	BCL11A	22	ETS2	19	TFAP2C	50	TFAP2C	49	RELA	96	RELA	94	E2F6	555		SMAD3	26
E2F4	4	PAX5	22	NFX1	19	MITF	48	EGR1	46	RUNX2	91	RUNX2	91	EGR1	553		TCF12	26
EPAS1	4	E2F6	19	PAX5	18	NFX1	47	NFKB1	46	PAX5	90	PAX5	86	PAX5	551		E2F4	24
MITF	4	ETS2	19	IRF1	17	PAX5	47	MITF	45	MITF	83	SMAD3	81	RUNX2	544		MYB	22
MXD1	4	TAF1	19	TFAP2C	17	EGR1	46	PAX5	43	SMAD3	83	MEN1	80	MITF	540		RELA	22
POU2F2	4	TFAP2C	18	NFKB1	15	NFKB1	46	RUNX2	43	MEN1	81	MITF	80	TFAP2A	538		E2F5	21
SIN3AK20	4	IRF1	17	TFAP2B	15	MYCN	44	KLF2	42	MYC	81	MYC	77	HIF1A	536		IKZF1	20
HEY1	3	TP53	17	TP53	15	KLF2	43	MEN1	41	KLF2	77	NFKB1	77	NFKB1	536		IRF1	20
HIF1A	3	MITF	16	MYCN	14	RUNX2	43	NFX1	41	MYCN	77	KLF2	76	MAX	533		RAD21	20
MEN1	3	RELA	16	NR2F2	14	MEN1	42	POU2F2	41	NFKB1	77	EGR1	75	NFKB.P50.P65	530		PAX5	17
NFATC2	3	TFAP2B	16	POU2F2	14	POU2F2	42	HIF1A	40	HIF1A	76	HIF1A	75	NR2F2	529		PAX8	17
TCF12	3	BATF	15	RELA	14	HIF1A	41	E2F6	38	POU2F2	76	POU2F2	75	CEBPA	519		EPAS1	16
TP53	3	E2F5	15	BATF	13	MYC	40	ETS2	37	EGR1	75	E2F6	73	PAX8	519		MYC	16
TP73	3	NFKB1	15	MEN1	13	E2F6	38	MYC	36	PAX8	74	CEBPA	72	BCL11A	518		SIN3A	16
BCL11A	2	NR2F2	15	MITF	13	PAX8	38	SMAD3	36	CEBPA	73	NR2F2	71	ETS2	518		ETS2	14
CEBPA	2	PAX8	15	CEBPA	12	SMAD3	38	IRF1	35	E2F6	73	PAX8	69	NF.KB	512		TAF1	14
ESR1	2	POU2F2	15	TFAP2A	12	ETS2	37	NR2F2	35	NR2F2	72	TP53	69	SIN3AK20	511		TP53	14
ESR2	2	MEN1	14	E2F5	11	NR2F2	36	BATF	33	TP53	71	IRF1	68	MEN1	508		EGR1	13
ETS2	2	MYC	14	IKZF1	11	BATF	35	PAX8	33	IRF1	68	BATF	65	MYCN	506		NFATC2	13
GLI2	2	CEBPA	13	KLF2	11	IRF1	35	CEBPA	32	BATF	67	MYCN	64	SP3	499		POU2F2	13
HNRNPK	2	PITX1	13	RUNX2	11	CEBPA	33	MYCN	31	NFX1	64	CTCF	63	AP-2	491		BCL11A	12
MXI1	2	KLF2	12	MYC	10	TP53	33	TP53	31	CTCF	63	MAX	62	ESR2	488		KLF2	12
MYB	2	TFAP2A	12	PAX8	10	TAF1	32	TFAP2A	29	HEY1	62	NFKB.P50.P65	61	RAD21	487		AP-2	11
NFKB1	2	HEY1	11	HEY1	9	PITX1	31	CTCF	28	MAX	62	AP-2	60	BHLHE40	483		BHLHE40	11
RELA	2	IKZF1	11	HIF1A	9	E2F5	30	MAX	28	NFKB.P50.P65	61	HEY1	60	HNRNPK	478		ESR2	11
SMAD3	2	RUNX2	11	NFKB.P50.P65	9	HEY1	29	NFKB.P50.P65	28	PITX1	61	TFAP2A	59	REST	477		MAX	11
SP3	2	HIF1A	10	MAX	8	TCF12	29	HEY1	27	AP-2	60	BHLHE40	58	POLR2A	472		TFAP2A	10
TAF9	2	HMGA2	10	MXI1	8	TFAP2A	29	TCF12	27	HNRNPK	60	HNRNPK	58	TP73	469		WT1	10
TFAP2A	2	TCF12	10	TCF12	8	CTCF	28	E2F5	26	TFAP2A	59	NFX1	58	TFAP2D	462		ZBTB48	10
AP-2	1	MXI1	9	NFAT5	7	MAX	28	AP-2	25	BHLHE40	58	ETS2	56	KLF2	458		BATF	9
CTCF	1	NFKB.P50.P65	9	PITX1	7	NFKB.P50.P65	28	PITX1	25	ETS2	56	PITX1	55	EPAS1	453		MITF	9
CTCFL	1	HNRNPK	8	TAF9	7	HNRNPK	26	TAF9	25	E2F5	55	TCF12	53	TAL1	452		CTCF	8
EGR1	1	MAX	8	TCF7	7	TAF9	26	HNRNPK	24	TAF1	55	E2F5	51	CTCF	449		GLI2	8
GRHL2	1	SMAD3	8	AP-2	6	AP-2	25	RAD21	24	TCF12	55	NF.KB	51	MZF1	442		POLR2A	8
HIF.1	1	TAF9	8	CTCF	6	RAD21	25	BHLHE40	21	NF.KB	51	POLR2A	51	BATF	441		TFAP2D	8
IKZF1	1	NFAT5	7	HNRNPK	6	ESR2	23	ESR2	21	POLR2A	51	TFAP2D	51	NFAT5	437		HEY1	7
IRF1	1	RAD21	7	RAD21	6	TP73	22	IKZF1	21	TFAP2D	51	RAD21	49	HIF.1	434		HMGA2	7
KLF2	1	TCF7	7	SMAD3	6	BHLHE40	21	SP3	20	ESR2	50	ESR2	48	NFX1	434		NFX1	7
MAX	1	TP73	7	TFAP2D	6	HMGA2	21	MXI1	19	RAD21	50	TAF9	48	PITX1	427		TFAP2C	7
MZF1	1	AP-2	6	BHLHE40	5	IKZF1	21	POLR2A	19	TAF9	49	SP3	46	IRF1	423		CTCFL	6
NFKB.P50.P65	1	CTCF	6	HIF.1	5	EPAS1	20	TP73	19	SP3	46	TP73	42	HEY1	415		MXD1	6
NR2F2	1	ESR2	6	MZF1	5	MXI1	20	ZBTB48	19	TP73	45	EPAS1	41	SMARCB1	414		NF.KB	6
RAD21	1	HIF.1	6	POLR2A	5	SP3	20	NF.KB	18	EPAS1	44	IKZF1	40	POU2F2	413		TAF9	6
SIN3A	1	MZF1	6	SP3	5	POLR2A	19	EPAS1	17	MZF1	41	MZF1	40	HMGA2	411		TCF7	6
TFAP2B	1	TFAP2D	6	ZBTB48	5	ZBTB48	19	MZF1	17	IKZF1	40	TAF1	40	IKZF1	409		MXI1	5
TFAP2C	1	BHLHE40	5	ESR2	4	MZF1	18	NFAT5	17	HMGA2	39	ZBTB48	38	GLI2	407		RUNX2	5
TFAP2D	1	EPAS1	5	TAF1	4	NF.KB	18	TAF1	17	MXI1	38	MXI1	37	TCF7	407		CEBPA	4
ZBTB48	1	MXD1	5	TP73	4	NFAT5	17	TFAP2D	17	ZBTB48	38	TCF7	35	CTCFL	396		NFAT5	4
BHLHE40	0	POLR2A	5	NF.KB	3	TFAP2D	17	TCF7	16	HIF.1	35	HIF.1	34	MXI1	394		NR2F2	4
E2F6	0	SP3	5	CTCFL	2	TCF7	16	CTCFL	14	TCF7	35	CTCFL	32	E2F5	379		TFAP2B	4
NF.KB	0	ZBTB48	5	EPAS1	2	CTCFL	15	HIF.1	13	MXD1	34	HMGA2	31	TCF12	376		HIF.1	3
NFAT5	0	CTCFL	3	GRHL2	2	HIF.1	14	HMGA2	13	CTCFL	33	MXD1	30	TAF9	364		HNRNPK	3
POLR2A	0	GLI2	3	HMGA2	2	MXD1	14	GLI2	10	GLI2	31	GLI2	29	ZBTB48	356		TAL1	3
RUNX2	0	GRHL2	3	TAL1	2	GLI2	12	MXD1	10	NFAT5	26	NFAT5	26	MXD1	352		TP73	3
TAL1	0	NF.KB	3	GLI2	1	TAL1	10	TAL1	10	TAL1	24	TAL1	24	TAF1	346		GRHL2	2
TCF7	0	TAL1	2	MXD1	1	GRHL2	6	GRHL2	5	GRHL2	20	GRHL2	19	GRHL2	306		PITX1	2
